# Supplementary material for: Multi-oscillation microrheology via acoustic force spectroscopy enables frequency-dependent measurements on endothelial cells at high-throughput
Source: Lab Chip. 2021 Mar 16;21(10):1929–47. doi: 10.1039/d0lc01135e (PMC8130676; doi:10.1039/d0lc01135e)
Supplement: LC-021-D0LC01135E-s001 [file LC-021-D0LC01135E-s001.txt]

Movie 1: https://uni-muenster.sciebo.de/s/gub7GhPjbzfot26
Movie 2: https://uni-muenster.sciebo.de/s/9eSdr2pjJttau34
Movie 3: https://uni-muenster.sciebo.de/s/GXh146mXIHt2aZk
